# Supplementary material for: QTL-seq for identification of loci associated with resistance to Phytophthora crown rot in squash
Source: Sci Rep. 2020 Mar 24;10:5326. doi: 10.1038/s41598-020-62228-z (PMC7093484; doi:10.1038/s41598-020-62228-z)
Supplement: Supplementary file 2 — Supplementary Table 1. [file 41598_2020_62228_MOESM2_ESM.xlsx]

## Sheet: Supplementary Table 1
QTL-seq for identification of loci associated with resistance to Phytophthora crown rot in squash
Alexis Ramos, Yuqing Fu, Vincent Michael, and Geoffrey Meru
Supplementary Table 1 Physical positions and target primer sequences for markers used to genotype the parents, F1 and F2 individuals constituting the resistant and susceptible bulks.
Primer name	Marker type	Restriction enzyme to use	Chromosome	Physical position (bp)	Reference allele (Cucurbita moschata cv. Rifu )	Alternate allele	Left primer 5'-3'	Right primer 5'-3'	amplicon size
18MP1_04_661308	indel		4	661308	CAAGCTGAAAAGACTCGTATTAGTCTGTAAAAATAGTATTTACTCTTAAGAAATAAG	C	CGAAGAGTTTTTCTGGAATGC	TCTGAGATTTGGTTTGGAATCA	281/337
18MP6_04_2050610	dCAPS	HaeIII	4	2050610	C	T	GTTGAACTTTTGTTTAAGCATGGA	GCTATCCAACGACAGCATCG	262
04_2340611	indel		4	2340611	TTTATGCTTATTAAGTTAA	T	TGGAATGAGAGGTACGGGAT	GGTCCCCCATATTCCTCGG	250/232
18MP11_11_4702536	indel		11	4702536	GTGGGGACTTGGACTGCTAATGTTTTT	G	TCCAGTTGGAAAGGTCGGTA	TTTGTCGCTCGAACAAAGG	260/233
19MP1_11_4811256	indel		11	4811256	ACATCTTTGGTTTGTTTGAG	A	ATTTCCAGAAGGAAGCCAAA	ATTGTCTCCCTTGCGTTTTT	361/341
19MP4_11_4815808	indel		11	4815808	ATCAAATTTGGTTATGGAAGCTCTATTGGTTTCTGATC	A	TGGTTGCATGTTCAAGCTG	TGTGAAGCTGCACTTGTCG	274/235
19MP9_11_4825468	indel		11	4825468	AGAGAGAGACAGAGAGT	A	AACTGGCAATAAAGGCCAAG	ACTTTCAAGGCTGAGGGAGA	261/246
18MP10_11_5102780	indel		11	5102780	CAAGTTAACGAACCTATCGAAACCAGGTG	C	TATTGCCGCTAATGGATCG	ATGTCTGCATGCTCCTGCT	206/177
18MP14_14_15580903	indel		14	15580903	AAATTGCAAGCTGTGAATTGGCCAACTG	A	CGCCTCATCATATCCCATTT	TCCCACTGTTTCTGCTTTGA	446/418
19MP12_14_15613280	indel		14	15613280	T	TTCGTGATTTCTAACTTATTAAAAAAAAAAAAAA	TGGCTCAAGTTTCGAACAA	GACCTGGGTGCATCGATTA	408/374
19MP11_14_15619394	indel		14	15619394	TATTAAAAGATAACTCAAATGCATC	T	GAGCAATTTCATTTCGATGC	GACAAGTGACGCTCACATCA	315/290
