# Supplementary material for: QTL-seq for identification of loci associated with resistance to Phytophthora crown rot in squash
Source: Sci Rep. 2020 Mar 24;10:5326. doi: 10.1038/s41598-020-62228-z (PMC7093484; doi:10.1038/s41598-020-62228-z)
Supplement: Supplementary file 3 — Supplementary Table 2. [file 41598_2020_62228_MOESM3_ESM.xlsx]

## Sheet: Supplementary Table 2
QTL-seq for identification of loci associated with resistance to Phytophthora crown rot in squash
Alexis Ramos, Yuqing Fu, Vincent Michael, and Geoffrey Meru
Supplementary Table 2 Genotype and phenotype data for the parents, F1 and F2 (n = 168) individuals used in the study. A and B represent alleles contributed by Butterbush, #394-1-27-12, respectively, while H represent heterozygous loci. Empty cells indicate missing genotype.
		Chromosome 4 (QTLPC-C04)			Chromosome 11 (QTLPC-C11)			Chromosome 14 (QTLPC-C14)
Individual	Severity	661308	2050610	2340611	4702536	4815808	5102780	15580903	15619394
Butterbush	5	A	A	A	A	A	A	A	A
394-1-27-12	0	B	B	B	B	B	B	B	B
F1	0	H	H	H	H	H	H	H	H
1	0	B	B	B	H	H	H	H	H
2	0	H	H	H	B	B	B	A	A
3	1	A	H	H	B	B			H
4	1	B	B	B	B	B		H	H
5	1	A	H	H	H	H			H
6	0	H	H	H	H	H	H	B	B
7	0	A	A	A	H	H	H	H	H
8	1		B	B	B				H
9	1	A	A	A	B	B		B	B
10	0	H	H	H	H	H	H	A	A
11	1	H	H	H	B	B		A	A
12	2	H	H	H		B		A	A
13	2	B	H	B	B	B	B	B	B
14	1	H	H	B	A	A	B		A
15	5	B	B	B	A	A	A	H	H
16	0	H	H	H	H	H	H	H	H
17	1	A	A	A	A	A	A	H	H
18	0	H	H	H	H	A	A	A	A
19	2	B	B	B	H	H	H	B	B
20	0	H	H	H	H	H	H	H	H
21	2	A	A	A	H	H	A	H
22	0	A	H	H	H	H	H	A	A
23	2	H	H	H	H	H	B	A	A
24	2	H	H	H	A	A	A		H
25	0	B	A	A	H	H	H	H	H
26	1	H	H	H	B	B	B	H	H
27	0	A	A	B	A	A	A	B	B
28	1	H	A	H	H	H	H		B
29	2	H	H	H	A	A	A	A	A
30	1	A	A	A	B	B	B	H	H
31	1	H	H	H	H	H	H		H
32	2	A	B	A	H	H	H		A
33	0	H	H	H	H	H	H	H	H
34	5	H	H	H	H	H	H	B	B
35	2	A	A	A	H	H	H	H	H
36	2	A	B	B	A	A	A	H	H
37	2	A	A	A	H	H	H	H	H
38	2	A	A	A	H		H	B	B
39	1	B	H		B	B	B	A	A
40	1	H	H	H	H	H	H	H	H
41	0	A	A	A	H	H	H	A	A
42	2	H	H	H	H	H	H	H	H
43	0	A	A	A	H	H	H	A	A
44	0	H	H	H	H	H	H	A	A
45	2	B	B	A	H	H	H	A	A
46	2	B	B	B	A	A	A	B	B
47	2	A	A	A	B	B	B	A
48	2	B	B	B	H	H	H	A	A
49	2	H		B	H	H	H		A
50	2	H	A	A	A	A	A	A	A
51	1	H	H	H	H	H	H		H
52	3	A	H	H	H	H	H	B	B
53	3	H	A	A	B	B	H	H	H
54	2	B	B	B	H	H	H	H	H
55	2	H	H	H	H	H	H	A	A
56	3	H	H	H	B	B	B	H	H
57	2	B	B	B	H	H	H	H	H
58	2	H	H	H	A	A	A		A
59	0	H	A	A	A	A	A		H
60	2	H	A	A	H	H	H	B	B
61	4	H	H	H	B	B	B	B	B
62	0	H	A	H	B	B	B	H	H
63	1	H	B	B	A	A	A	A	A
64	1	A	A			H	H		H
65	1	H	H	H	B	B	B	B	B
66	1	A	A	A	H	H	H		B
67	0	H	H	H	B	B	B	A	A
68	1	A	A	A	B	A	A	H	H
69	1	A	H	H	B	B	B	H	H
70	1	A	A	A	A	A	A	B	B
71	1	H	A	A	B	B	B	A	A
72	2	H	H	H	H	H	H	B	B
73	0	A	A	A	B	B	B	H	H
74	1	H	H	H	H	H	H	A
75	1	A	H	H	A	A	A		A
76	1	H	H	H	B	B	H	B	B
77	1	B	H	H	B	B	H	B	H
78	0	A	A	A	H	H	H	A	A
79	5	H	H	H	A	A	A	A	A
80	1	H	A	A	A	A	A	B	B
81	1	B	H	H	B	A	H	B	B
82	5	H	H	H	H	H	H	B	B
83	1	H	H	H	H	H	H	H	H
84	5	H	B	B	A	A	A	B	B
85	4	B	B	B	H	H	H		H
86	2	A	H	H	H	H	H	A	A
87	2	H	H	H	H	H		B
88	1	H	A	A	H	H	H	H	H
89	3		B	B		B	H	H	H
90	1	H	H	H	A	A	A	A	A
91	1	A	A	H	H	H	H	A	A
92	1	H	H	H	H	H	H		H
93	1	A	A	A	B	B	B	B	B
94	1	B	H	H	A		A	H	H
95	0	B	A	A	H	H	H	H	H
96	1	B	H	H	B	B	B	H	H
97	2	H	H	H	H	H	H	A	A
98	0	H	H	H	H	H	H	H	H
99	5	H	H	H	A	A	A	H	H
100	1	H	H	H	H	H	H	A	A
101	1	A	A	H	H	H	H	B	B
102	1	H	A	H	H	H	H	H	H
103	2	B	H	H	B	B	B		B
104	4	H	H	H	A	A	A	H	H
105	4	B	B	B	H	H	H	H	H
106	1	A	A	H	A	A	A	H	H
107	1	A	A		A	A	A		A
108	1	H	A	A	B	A	A	H	H
109	1	H	H	H	H	H	H	H	H
110	2	H	H	H	H	H	H	B	B
111	0	H		A	H		H
112	1	H	A	H	H	H	H	H	H
113	2	B	B	H	A	A	H	H	H
114	2	B	B	H	A	A	A	H	H
115	1	A	A	A	H	H	H	B	B
116	2	H	H	H	B	B	H	A	A
117	0	H	H	H	B	B	B	H	H
118	2	H	H	H	A	A	A	A	A
119	2	H	H	H	H	H	H	A	A
120	5	A	H	H	H	H	H		H
121	1	B	H	H	H	H	H	B	B
122	2	H	H	H	H	H	H	A	A
123	1	H	H	H	H	B	B	H	H
124	4	B	B	B	H	H	H	B	B
125	2	B	A	A	H	H	H	B	B
126	2	H	H	B	H	H	H	B	B
127	1	H	A		H	H	H	H	H
128	2	H	H	H	H	H	H	A	A
129	1	A	H	H	B	B	B	B	B
130	1	B	B	B	H	H	H	H	H
131	1	A	H	H	A	A	A	H	H
132	2	H	H	H	H	H	H	A	A
133	0		H	H	A	A	A	H	H
134	0	B	B	B	B	B	B	A	A
135	5	B	B	B	H	H	H	A	A
136	2	H	H	H	A	A	A	B	B
137	2	B	B	B	H	H	H	B	B
138	2	B	B	B	B	B	B	B	B
139	1	A	A	A	B	B	B	H	H
140	2	H	B	B	H	H	H	H	H
141	1	B	H	H	H	H	A	B	B
142	5	H	H	H	H	H	H	H	H
143	3		B	B	H	H	H	H	H
144	4	B	B	B	A	A	A	B	B
145	2	H	H	A	H	H	H	H	H
146	1	B	B	B	A	A	A	H	H
147	1	B	H	H	A	A	A	H	H
148	1	H	H	H	H	H	H	A	A
149	2	B	B	B	B	B	B	B	B
150	2	H	H	H		B	A	A	A
151	1	B	B	B	A	A	A	B	B
152	1	A	A	A	H	H	H	B	B
153	4	B	H		A	A	A	H	H
154	2	A	B	B	B	B	A	A	A
155	2	A	A	A	B	B	B	H	H
156	2	B	B	B	B	B	B		H
157	4	H	B	B	H	H	H	B	B
158	0		H	H	H	H	H	H	H
159	5	A	H	H	A	A	A	B	B
160	4	B	B	B	A	A	A	A	A
161	1	B	H	H	H	H	H	H	H
162	2	A	H	H	H	H	H	B	B
163	2	H	H		H	A	A	B	B
164	2	B	H	H	B	B	B	H	H
165	0	A	A	H	B	B	B	H	H
166	1	H	B	B	H	H		B	B
167	4	H	H	A	H	H	H	B	B
168	1	A	A	B	A	A	A	A	A
